# Supplementary material for: Unravelling the genetic basis of Fusarium seedling rot resistance in the MAGIC maize population: novel targets for breeding
Source: Sci Rep. 2019 Apr 5;9:5665. doi: 10.1038/s41598-019-42248-0 (PMC6451006; doi:10.1038/s41598-019-42248-0)
Supplement: Supplementary file 2 — Table S2 [file 41598_2019_42248_MOESM2_ESM.xlsx]

## Sheet: Sheet1
RIL_name
1_1
1_15
1_23
1_25
1_3
1_30
1_31
1_32
1_39
1_45
1_47
1_66
1_80
1_89
10_15
10_18
10_29
10_36
10_37
10_38
10_41
10_43
10_47
10_5
10_8
10_9
11_3
11_30
11_32
11_4
11_49
11_52
11_55
11_61
11_63
11_65
11_7
11_71
11_74
12_1
12_104
12_117
12_21
12_34
12_37
12_39
12_40
12_41
12_48
12_66
12_84
12_86
13_107
13_22
13_23
13_25
13_28
13_3
13_30
13_31
13_33
13_36
13_4
13_41
13_5
13_60
14_11
14_12
14_13
14_25
14_32
14_36
14_39
14_5
14_67
14_73
14_84
14_92
14_93
15_1
15_103
15_111
15_15
15_22
15_23
15_24
15_6
15_73
15_8
15_84
15_93
16_10
16_104
16_22
16_29
16_51
16_6
16_75
16_81
16_83
16_86
16_87
16_92
17_35
17_41
17_43
17_51
17_54
17_56
17_59
17_60
17_62
17_7
18_2
18_22
18_24
18_27
18_3
18_66
19_1
19_14
19_18
19_2
19_23
19_30
19_33
19_36
19_38
19_40
2_11
2_15
2_28
2_46
2_54
2_59
2_61
2_62
2_67
2_71
2_73
2_76
20_12
20_13
20_15
20_17
20_24
20_26
20_28
20_30
20_31
20_44
20_45
20_54
20_8
21_11
21_12
21_16
21_19
21_24
21_34
21_38
21_47
21_49
21_6
22_10
22_11
22_15
22_22
22_3
22_34
22_35
22_36
22_38
22_42
22_45
22_5
22_6
23_11
23_24
23_25
23_26
23_28
23_29
23_3
23_37
23_43
23_44
23_6
23_7
23_8
23_9
24_1
24_10
24_12
24_13
24_14
24_15
24_21
24_23
24_26
24_6
24_7
24_9
25_1
25_15
25_16
25_17
25_19
25_2
25_20
25_25
25_3
25_37
25_5
26_12
26_19
26_2
26_23
26_30
26_33
26_42
26_44
26_6
26_8
26_9
27_29
27_32
27_36
27_4
27_41
27_42
27_48
27_52
27_55
28_19
28_21
28_22
28_23
28_30
28_31
28_33
28_40
28_41
28_42
28_43
28_44
28_50
28_6
29_12
29_17
29_29
29_30
29_35
29_39
29_4
29_49
29_9
3_11
3_12
3_16
3_30
3_36
3_40
3_43
3_44
3_46
3_53
3_55
3_56
3_71
3_82
3_84
30_11
30_13
30_16
30_22
30_23
30_24
30_25
30_4
30_6
30_7
30_8
31_10
31_12
31_15
31_16
31_17
31_18
31_21
31_30
31_31
31_4
31_5
31_6
32_11
32_18
32_2
32_25
32_3
32_31
32_33
32_38
32_39
32_40
32_41
32_42
32_5
32_9
33_11
33_12
33_19
33_20
33_23
33_30
33_33
33_34
33_43
33_44
33_5
34_10
34_18
34_23
34_26
34_31
34_33
34_36
34_39
34_4
34_52
34_54
34_72
34_75
35_13
35_15
35_33
35_43
35_5
35_7
35_8
4_1
4_11
4_35
4_36
4_55
4_61
4_67
4_68
5_12
5_14
5_18
5_25
5_26
5_29
5_3
5_34
5_41
5_42
5_47
5_66
6_19
6_22
6_33
6_35
6_36
6_4
6_50
6_59
6_66
6_7
6_70
6_9
7_17
7_20
7_33
7_47
7_50
7_53
7_54
7_55
7_6
7_65
7_69
7_70
8_2
8_38
8_52
8_55
8_58
8_69
8_73
8_78
9_10
9_21
9_52
9_65
9_67
9_69
9_70
9_71
9_9
