# Supplementary material for: Unravelling the genetic basis of Fusarium seedling rot resistance in the MAGIC maize population: novel targets for breeding
Source: Sci Rep. 2019 Apr 5;9:5665. doi: 10.1038/s41598-019-42248-0 (PMC6451006; doi:10.1038/s41598-019-42248-0)
Supplement: Supplementary file 3 — Table S4 [file 41598_2019_42248_MOESM3_ESM.xlsx]

## Sheet: Foglio1
RIL	REP	pwm_t	sevm_t	plm_t	pwsd_t	sevsd_t	plsd_t	germp_t	nigp_t	flavp_t	pwm_c	sevm_c	plm_c	pwsd_c	sevsd_c	plsd_c	germp_c	nigp_c	flavp_c
1_25	2	0.8885	3.25	28.15	0.217383363	0.596039561	1051452629	0.95	0	0	1001	1	34.45	0.204679467	0	8556161215	0.95	0.2	0
1_31	2	0.7865	3.05	30.1	0.169869145	0.223606798	3669217613	1	0	0	0.8165	1125	31.6	0.18692174	0.222130829	6210347901	1	0	0
1_32	2	0.5475	3475	23.4	0.197587422	0.924448627	1282842239	0.8	0	0	0.5895	1.6	25.7	0.220894712	1465390194	1364628347	0.8	0.9	0
1_44	2	0.6565	3.85	24.45	0.291606711	0.708965146	1722139123	0.75	0	0	0.829	1	31.5	0.35957431	0	1962409904	0.8	0.9	0
1_47	2	0.622	3825	17.4	0.258713416	0.765626678	1111850047	0.75	0	0	0.8315	1	24.3	0.122829578	0	4508471558	1	0.45	0
1_5	2	0.6085	4075	17.3	0.261217292	0.748243557	1473663534	0.65	0	0	0.8175	1	24.55	0.392104645	0	1699682633	0.7	1	0
1_80	2	0.4835	3625	12325	0.147622385	0.886670294	9902518287	0.8	0	0	0.558	1025	19.05	0.174555073	0.111803399	1094231285	0.9	0.6	0
10_18	2	0.7865	3.5	22.3	0.434684096	1169795304	1636459593	0.65	0	0	0.964	1	30	0.211495925	0	7705090593	0.95	0	0
10_29	2	0.9575	3075	33.35	0.213291868	0.730446871	1023037274	0.95	0	0	0.941	1	31.95	0.216573799	0	1008633782	0.95	0.25	0
10_37	2	0.5345	4.2	12.7	0.272637701	0.93752193	1416110314	0.45	0	0	0.6385	1	18.45	0.275457036	0	1503495926	0.6	0.2	0
10_47	2	0.6265	4125	17	0.315131969	0.998353908	1875605165	0.45	0	0	10235	1.45	35.6	0.325855554	1234376041	1633981254	0.85	0	0
10_5	2	0.8545	3.4	25.55	0.364929337	0.820782682	1472010798	0.8	0	0	0.986	1	27.95	0.388633233	0	1359363241	0.9	1	0
2_15	2	0.6515	3	20	0.176106278	1038723913	1058300524	0.85	0	0	0.7275	1	24.05	0.25289638	0	1373614134	0.8	0.55	0
2_71	2	0.642	3775	17.9	0.251031556	0.658447137	104019229	0.85	0	0	0.5935	2725	16.15	0.200086166	126152581	9615092303	0.8	1	0
3_25	2	0.318	4.9	2.1	0.077364483	0.447213595	491934955	0.05	0	0	0.383	2.5	4.15	0.155228185	1933091334	7942391261	0.15	1	0
3_46	2	0.521	3.95	10.55	0.228332629	1316894273	1220213527	0.45	0	0	0.774	1075	27225	0.243772975	0.335410197	1072438809	0.9	0.5	0
3_53	2	0.6645	3125	23.05	0.268043103	1223401212	1463764074	0.8	0	0	0.649	1075	24.45	0.271543347	0.335410197	1411037319	0.85	0.55	0
3_56	2	0.517	3.8	14.35	0.2093373	0.879593207	1052453274	0.75	0	0	0.699	1	22.25	0.265387502	0	1034089989	0.85	0.9	0
4_50	2	0.664	3.8	21.4	0.246328835	0.864504726	1521910157	0.7	0	0	0.641	2.2	21.35	0.220356171	1673320053	1307176547	0.8	0.3	0
5_26	2	0.675	3025	24.65	0.144931926	0.472256621	789586834	1	0	0	0.6885	1.05	27.55	0.142543622	0.153896753	5404432878	1	0	0
5_3	2	0.7635	2125	29.2	0.277721462	1276044464	1254717414	0.85	0	0	0.721	1375	29.75	0.237728284	1157072076	1092979992	0.9	0.15	0
5_66	2	0.3625	4425	11.5	0.248868492	0.831533143	158861078	0.35	0	0	0.363	2.35	8.6	0.205403326	1899445903	1342581959	0.35	0.6	0.2
6_35	2	0.6645	3.6	27.35	0.221394504	0.680557047	1257932723	0.85	0	0	0.725789474	1447368421	3415789474	0.161771986	0.998536941	9805118606	0.947368421	0.210526316	0
6_59	2	0.473	4325	11.8	0.182384787	0.712205618	1226290942	0.55	0	0	0.55	2105263158	1563157895	0.217740927	1458489967	122393288	0.736842105	0.947368421	0
6_7	2	0.7785	3625	21.05	0.243575882	0.886670294	1370929381	0.8	0	0	0.819	1	25.25	0.257209724	0	122555036	0.85	1	0
6_9	2	0.799	3.5	30.2	0.201230426	0.561951487	1090919458	0.95	0	0	0.793	1275	32.25	0.176787116	0.549521323	5692793228	1	0.1	0.05
7_17	2	0.5315	4475	9.5	0.300302917	0.802545293	1408059508	0.35	0	0	0.6545	1.5	16.3	0.201140825	1235441536	1081470733	0.7	0.35	0
7_20	2	0.6595	4.15	15.75	0.296159186	0.844486764	1476437747	0.55	0	0	0.5585	2.15	11.7	0.317395238	1725200217	1433104837	0.4	0.95	0
7_3	2	0.3325	4975	1.05	0.054374433	0.111803399	0.223606798	0.05	0	0	0.3835	2.2	5.7	0.194158779	1880649384	1186813513	0.15	0.3	0
7_55	2	0.679	3825	21.15	0.232784065	0.815555994	1404981738	0.7	0	0	0.8535	1.25	31.05	0.190436479	0.444261658	8941182072	1	0.2	0
8_37	2	0.2265	4.8	3.6	0.099645424	0.497361459	6691707358	0.15	0	0	0.2795	1.2	5.5	0.118164693	0.894427191	7030010856	0.4	0.45	0
8_55	2	0.4775	4.6	7.5	0.264632317	0.73627798	1277538752	0.25	0	0	0.579	1	13.95	0.310329197	0	157562853	0.5	1	0
8_73	2	12895	3175	37.95	0.240798562	0.293571474	5246301956	1	0	0	1252	1025	37.6	0.215933713	0.111803399	6327883158	1	0.55	0
9_53	2	0.405	4675	3.3	0.179604829	0.568354041	4680305883	0.3	0	0	0.486	1	6.35	0.192008772	0	101113537	0.25	0.7	0
9_65	2	0.458	2.9	14.7	0.217052019	1492084377	1037760747	0.7	0	0	0.4745	1	18.55	0.169161244	0	9605234319	0.85	0.15	0
9_69	2	0.975	2075	37.6	0.198189171	0.519994939	542314727	1	0	0	0.978	1	37.55	0.20605569	0	5576973335	1	0	0
1_25	1	0.9465	3.35	32.15	0.232294618	0.515547741	1086411282	0.95	0	0	0.946	1	31.5	0.212017874	0	9896836283	1	0.2	0
1_31	1	0.788	3.1	30.5	0.162597339	0.447213595	7667429405	0.95	0	0	0.866	1	33.9	0.121845459	0	3291136422	1	0.25	0
1_32	1	0.609	3.6	24.3	0.23579429	0.852241626	1440431222	0.75	0	0	0.659	1	29.65	0.150783916	0	7935761828	0.95	0.9	0
1_44	1	0.8185	3.25	36.5	0.224529332	0.380442955	1096645603	1	0	0	0.9175	1	37.35	0.293416804	0	1479429122	0.95	1	0
1_47	1	0.704	3325	23.6	0.244764118	0.831533143	9427842305	0.9	0	0	0.778	1	25	0.224091147	0	92451979	0.95	0.85	0
1_5	1	0.919	3.2	33.3	0.241898195	0.523148364	9953047669	0.95	0	0	0.914	1	28.45	0.243059447	0	1111412094	0.95	1	0
1_80	1	0.4455	4.05	10.75	0.174309918	0.985420028	1148397052	0.5	0	0	0.442631579	1236842105	8368421053	0.185287827	0.918459172	1167242965	0.421052632	0.105263158	0
10_18	1	0.9165	2.6	27	0.316448632	1130905552	1176077334	0.85	0	0	0.9855	1.05	29.1	0.306739646	0.153896753	1053765179	0.9	0	0
10_29	1	0.9045	3125	29.95	0.237209102	0.625657549	1041494372	0.95	0	0	0.9335	1.3	31.85	0.236226363	0.923380517	1204935028	0.95	0.1	0
10_37	1	0.661	3.85	17.3	0.288661156	0.974679434	1437871234	0.6	0	0	0.708	2	20.85	0.304001385	1630305105	1684691132	0.6	0	0
10_47	1	0.8675	3625	27.9	0.324586782	0.840973746	1797630019	0.75	0	0	0.7815	1	22.25	0.353006262	0	1817422988	0.65	0.6	0
10_5	1	0.801	3775	24.25	0.456530393	0.938573946	1791757444	0.65	0	0	0.8335	1	24.6	0.340962647	0	1441271369	0.8	0.4	0.05
2_15	1	0.844	3025	26.35	0.304188307	1163875106	1466924818	0.8	0	0	0.786	1	19.8	0.267982717	0	1306602666	0.8	0.4	0
2_71	1	0.6655	3.55	17.2	0.235226095	0.825577947	892424256	0.85	0	0	0.558	1.9	10575	0.243539687	1610818687	9357343021	0.65	0.55	0
3_25	1	0.445	4.45	6	0.240317772	0.930478089	8441750879	0.3	0	0	0.369	1.9	4.2	0.167705883	1651155895	7592239805	0.2	1	0
3_46	1	0.424	4725	4575	0.169780043	0.638151112	9164110489	0.2	0	0	0.4425	1	5.35	0.216913153	0	1090280022	0.15	0.3	0
3_53	1	0.563	3725	18.1	0.27245666	1240490141	1554247152	0.6	0	0	0.5975	1025	16.55	0.315559236	0.111803399	1426617272	0.65	0.4	0
3_56	1	0.75	3.25	23.55	0.217836249	0.716350399	7258207695	0.95	0	0	0.7685	1	26.75	0.200401571	0	9705532877	0.9	0.45	0
4_50	1	0.6235	3.6	21.9	0.220770779	0.88257995	1353319506	0.85	0	0	0.63	1.8	22.9	0.232197738	1445501188	1394311752	0.8	0.1	0
5_26	1	0.7055	2875	26.8	0.164747814	0.625657549	8256416962	0.95	0	0	0.81	1	28.95	0.174174746	0	6082546212	1	0.2	0
5_3	1	0.7585	1.9	30.75	0.229765899	0.926226072	925586585	0.95	0	0	0.8355	1	33.65	0.200170322	0	7929126852	1	0.1	0
5_66	1	0.415	4.45	12.6	0.236654312	0.741619849	1704297972	0.4	0	0	0.38	3.4	10.55	0.219040972	201049876	1372464169	0.4	1	0.05
6_35	1	0.393	4375	11.1	0.195558579	0.809076797	1357978374	0.4	0	0	0.6585	2025	26.1	0.25056305	1585086748	1535509516	0.75	0	0
6_59	1	0.4605	4375	10.25	0.216149924	0.666392487	1203448991	0.55	0	0	0.572	2.5	17.3	0.275902347	1685854461	1375385114	0.75	0.4	0
6_7	1	0.8445	3.3	24.75	0.254712945	0.923380517	1357968684	0.85	0	0	0.843	1	24.2	0.332915352	0	1344227424	0.95	1	0
6_9	1	0.7685	3575	29.05	0.151840463	0.43754699	708946587	1	0	0	0.8315	1.1	33.05	0.141170856	0.347926187	7521722927	1	0.1	0
7_17	1	0.707894737	3947368421	1657894737	0.277199867	0.831577097	1220344118	0.684210526	0	0	0.7345	1.6	22.55	0.229472507	1262828905	8970565904	0.9	0.2	0
7_20	1	0.7185	4.05	19.3	0.334998429	0.646854738	1348332303	0.75	0	0	0.8655	1	25.05	0.355357122	0	1395283408	0.85	0.1	0.05
7_3	1	0.416	4725	4.55	0.169903998	0.67813599	9110289151	0.15	0	0	0.517894737	1894736842	1042105263	0.215936692	1663154193	1207529981	0.473684211	0.578947368	0
7_55	1	0.7975	3.4	29.4	0.213784816	0.680557047	1318452043	0.9	0	0	0.8545	1	32.9	0.214365035	0	9618512851	1	0	0
8_37	1	0.2215	4.85	1.95	0.070133332	0.461690258	3363503812	0.15	0	0	0.3355	1.25	9375	0.139301831	0.895897081	9943094668	0.55	0.65	0
8_55	1	0.5085	4.35	9.25	0.198740111	0.812727701	1185826383	0.45	0	0	0.535	1	12.8	0.277308492	0	1580339737	0.4	0.8	0
8_73	1	1254	3.25	36.65	0.27724965	0.472952651	9884996606	0.95	0	0	1415	1	40.15	0.332763548	0	1077655838	0.95	0.55	0
9_53	1	0.3885	4825	2.75	0.133151082	0.544711416	5408326913	0.1	0	0	0.6075	1	16.35	0.27930129	0	1398222556	0.65	0.5	0
9_65	1	0.517	2575	17.1	0.192629997	115022881	9475175321	0.9	0	0	0.569	1	22.25	0.155931834	0	7517523388	1	0.25	0
9_69	1	0.895	2.65	35.45	0.285721616	0.690156351	9594269123	0.95	0	0	1052	1	36.8	0.201301031	0	6550210925	1	0	0
