# Supplementary material for: Unravelling the genetic basis of Fusarium seedling rot resistance in the MAGIC maize population: novel targets for breeding
Source: Sci Rep. 2019 Apr 5;9:5665. doi: 10.1038/s41598-019-42248-0 (PMC6451006; doi:10.1038/s41598-019-42248-0)
Supplement: Supplementary file 4 — Table S5 [file 41598_2019_42248_MOESM4_ESM.xlsx]

## Sheet: DE result
QTL	Gene	logFC	FDR	PValue	qvalue	start	stop
qFSR4.1	GRMZM2G062129	0.563475	0.0076352	0.000101811	0.000131198	2835289	2841246
qFSR4.2	NA	NA	NA	NA	NA	NA	NA
qFSR5.1	NA	NA	NA	NA	NA	NA	NA
qSLT3.1	NA	NA	NA	NA	NA	NA	NA
qSWC2.1	GRMZM2G013777	-0.893489	0.0499213	0.00283548	0.0354721	201459693	201463702
qSWC2.1	GRMZM2G064810	-5.79787	0.0194366	0.000744984	0.013462	203091580	203092589
qSWC2.1	GRMZM2G087254	1.96079	1.35422e-06	4.25002e-09	6.91186e-07	203181028	203184356
qSWC2.1	GRMZM2G171707	-1.68468	0.000532628	7.34395e-06	0.000199059	203572465	203578306
qSWC2.1	GRMZM2G046474	1.88766	0.000178196	1.93442e-06	6.29195e-05	204981877	204985788
qSWC2.1	GRMZM2G163297	2.31328	0.000996493	1.54829e-05	0.000359715	205136417	205140949
qSWC2.1	GRMZM2G060011	0.93269	8.63134e-05	7.26561e-07	3.93872e-05	206790797	206793971
qSWC2.1	GRMZM2G089159	-0.479799	0.0380153	0.00190106	0.0281065	207080135	207083546
qSWC2.1	GRMZM2G032042	5.76689	2.42037e-05	1.45693e-07	1.18471e-05	207163034	207166271
qSWC2.1	GRMZM2G099167	0.523366	0.0284441	0.00127462	0.0207293	207291939	207295620
qSWC2.1	GRMZM2G038519	1.76352	0.00743164	0.000207514	0.00421854	207611861	207618663
qSWC2.1	GRMZM2G703348	-1.31613	0.000148986	1.55601e-06	6.29195e-05	207897503	207899364
qSWC2.1	GRMZM2G164325	-0.400477	0.0456861	0.0024915	0.0337663	210485382	210487200
qSWC2.2	GRMZM2G164325	-0.400477	0.0456861	0.0024915	0.0427611	210485382	210487200
qSWC6.1	NA	NA	NA	NA	NA	NA	NA
qSWT1.1	GRMZM2G132763	-2.30792	0.0356885	0.00116602	0.0653057	187621125	187624571
qSWT3.1	GRMZM2G314898	-0.516417	0.0405581	0.00187798	0.0169018	8300533	8304232
qSWT3.1	GRMZM2G015818	1.18276	0.0193386	0.000650327	0.0169018	8346913	8348088
qSWT3.1	GRMZM2G111846	0.367207	0.0330466	0.00138652	0.0169018	8805663	8828573
qSWT6.1	NA	NA	NA	NA	NA	NA	NA
