# Supplementary material for: Unravelling the genetic basis of Fusarium seedling rot resistance in the MAGIC maize population: novel targets for breeding
Source: Sci Rep. 2019 Apr 5;9:5665. doi: 10.1038/s41598-019-42248-0 (PMC6451006; doi:10.1038/s41598-019-42248-0)
Supplement: Supplementary file 5 — Table S6 [file 41598_2019_42248_MOESM5_ESM.xlsx]

## Sheet: AM result
QTL	seqid	chr	type	start	stop	strand	Name
qFSR4.1	45	4	protein_coding_gene	1152494	1154117	-	GRMZM2G082544
	228	4	protein_coding_gene	1192423	1192959	-	GRMZM2G534826
	347	4	protein_coding_gene	1222988	1223727	-	GRMZM2G475521
	354	4	protein_coding_gene	1223789	1224980	-	GRMZM2G475505
	368	4	protein_coding_gene	1225603	1228727	-	GRMZM2G176437
	298	4	protein_coding_gene	1252638	1254044	+	GRMZM6G617209
	316	4	protein_coding_gene	1256813	1261230	+	GRMZM2G308860
	366	4	protein_coding_gene	1263665	1265447	+	GRMZM5G843972
	405	4	protein_coding_gene	1269236	1270429	+	GRMZM2G048136
	431	4	protein_coding_gene	1274853	1275830	-	AC204621.4_FG006
	98	4	protein_coding_gene	1873582	1875342	+	GRMZM2G455321
	226	4	protein_coding_gene	1915881	1922172	-	GRMZM2G311664
	345	4	protein_coding_gene	1940774	1946421	-	GRMZM2G013170
	44	4	protein_coding_gene	2817482	2818139	-	GRMZM2G082898
	140	4	protein_coding_gene	2835289	2841246	+	GRMZM2G062129
	192	4	protein_coding_gene	2843218	2844283	-	GRMZM2G062160
	238	4	protein_coding_gene	2856805	2860358	+	GRMZM2G139872
	289	4	protein_coding_gene	2867359	2871213	+	GRMZM2G139828
	424	4	protein_coding_gene	2892328	2894627	-	GRMZM2G441115
qFSR4.2	88	4	protein_coding_gene	240999492	241000249	+	GRMZM2G163304
	107	4	protein_coding_gene	241001660	241004174	-	GRMZM2G463871
	123	4	protein_coding_gene	241004643	241011898	-	GRMZM2G163277
	158	4	protein_coding_gene	241012486	241014976	-	GRMZM2G163247
	207	4	protein_coding_gene	241015439	241018749	-	GRMZM2G163227
	245	4	protein_coding_gene	241018915	241022802	-	GRMZM2G384293
	507	4	protein_coding_gene	241077710	241081030	+	GRMZM2G037128
	4931	4	protein_coding_gene	241099623	241101433	-	GRMZM2G093173
	400	4	protein_coding_gene	241133420	241134010	-	GRMZM2G495337
	354	4	protein_coding_gene	241166057	241172570	+	GRMZM2G167103
	392	4	protein_coding_gene	241173225	241174276	+	GRMZM2G167149
	992	4	protein_coding_gene	241267616	241268708	-	GRMZM2G017031
	1572	4	protein_coding_gene	241293316	241298421	+	GRMZM2G016858
	199	4	protein_coding_gene	241297634	241302905	-	GRMZM2G015989
	2851	4	protein_coding_gene	241303371	241308201	-	GRMZM2G312301
	476	4	protein_coding_gene	241365727	241367439	-	GRMZM2G549568
	483	4	protein_coding_gene	241365884	241367107	+	GRMZM5G878607
	509	4	protein_coding_gene	241388208	241389149	-	AC200117.3_FG004
	512	4	protein_coding_gene	241391646	241395215	-	GRMZM2G131087
	555	4	protein_coding_gene	241396627	241399667	-	GRMZM2G130813
	562	4	protein_coding_gene	241397076	241399570	+	GRMZM2G431344
	4491	4	protein_coding_gene	241457554	241458383	-	GRMZM5G877989
	414	4	protein_coding_gene	241467462	241469470	+	GRMZM2G106280
	312	4	protein_coding_gene	241549376	241550227	-	AC193744.3_FG009
	3317	4	protein_coding_gene	241550906	241559651	+	GRMZM2G315594
	408	4	protein_coding_gene	241570794	241586205	+	GRMZM2G363728
	440	4	protein_coding_gene	241628516	241634597	+	GRMZM2G169462
	2482	4	protein_coding_gene	241788226	241794277	-	GRMZM2G134889
	2794	4	protein_coding_gene	241794528	241799858	+	GRMZM2G134806
	3502	4	protein_coding_gene	241819171	241822183	+	AC194259.3_FG001
	4353	4	protein_coding_gene	241906121	241907616	-	GRMZM2G398458
	348	4	protein_coding_gene	241944346	241949102	+	GRMZM2G301961
	35213	4	protein_coding_gene	241958864	241961162	+	AC183968.2_FG001
qFSR5.1	234	5	protein_coding_gene	165524009	165524826	+	GRMZM2G055155
	71	5	protein_coding_gene	167978617	167983282	+	GRMZM2G172230
	102	5	protein_coding_gene	167984269	167989231	-	GRMZM2G473463
	145	5	protein_coding_gene	167988000	167989970	+	GRMZM2G172158
	213	5	protein_coding_gene	168007900	168011168	+	GRMZM2G701985
	204	5	protein_coding_gene	168074377	168078839	-	GRMZM2G108267
	217	5	protein_coding_gene	168129105	168129827	-	GRMZM2G018523
	215	5	protein_coding_gene	168263116	168266561	-	GRMZM2G059851
	233	5	protein_coding_gene	168292453	168304741	-	GRMZM2G059671
	252	5	protein_coding_gene	168434411	168445139	+	GRMZM2G466549
	259	5	protein_coding_gene	168437672	168440713	-	GRMZM2G161376
	276	5	protein_coding_gene	168442279	168443671	-	GRMZM2G161390
	352	5	protein_coding_gene	168468853	168470723	+	GRMZM2G038669
	373	5	protein_coding_gene	168487012	168488626	-	GRMZM5G860214
	383	5	protein_coding_gene	168489858	168491256	-	GRMZM2G045188
	394	5	protein_coding_gene	168492139	168509225	-	GRMZM2G032628
	2486	5	protein_coding_gene	168898283	168899274	+	GRMZM2G038497
	2693	5	protein_coding_gene	168902357	168907850	-	GRMZM2G038536
	327	5	protein_coding_gene	168910837	168926688	+	GRMZM2G074099
	409	5	protein_coding_gene	168928589	168932525	+	GRMZM2G115504
	404	5	protein_coding_gene	168933071	168934219	-	GRMZM2G115491
	473	5	protein_coding_gene	168942559	168951435	+	GRMZM2G115480
	267	5	protein_coding_gene	169069886	169070228	-	GRMZM2G701998
	174	5	protein_coding_gene	169214131	169224380	-	GRMZM2G145958
	382	5	protein_coding_gene	169267235	169269799	+	GRMZM2G074040
	414	5	protein_coding_gene	169273916	169274971	-	GRMZM2G074017
	425	5	protein_coding_gene	169275490	169280425	+	GRMZM2G073950
	3831	5	protein_coding_gene	169280642	169281364	-	GRMZM2G073913
	481	5	protein_coding_gene	171070933	171071784	-	GRMZM2G088585
	1192	5	protein_coding_gene	171092311	171094241	-	GRMZM2G088543
	1431	5	protein_coding_gene	171097834	171100107	-	GRMZM2G389175
	134	5	protein_coding_gene	171162247	171162872	-	GRMZM2G057841
	2153	5	protein_coding_gene	171206788	171209460	-	GRMZM2G041167
	2173	5	protein_coding_gene	171218911	171220574	-	GRMZM2G041141
	2476	5	protein_coding_gene	171242128	171245921	+	GRMZM2G040964
	2659	5	protein_coding_gene	171310256	171314267	+	GRMZM5G814945
	281	5	protein_coding_gene	171315339	171315527	+	GRMZM5G899167
	2841	5	protein_coding_gene	171316044	171316522	+	GRMZM2G554914
	294	5	protein_coding_gene	171317043	171318370	-	GRMZM2G118825
	3021	5	protein_coding_gene	171319248	171323303	-	GRMZM2G118737
	1511	5	protein_coding_gene	171400984	171402584	+	GRMZM2G361511
	1691	5	protein_coding_gene	171404254	171405200	+	GRMZM2G361513
	1762	5	protein_coding_gene	171405540	171411913	-	GRMZM2G438622
	2101	5	protein_coding_gene	171561353	171564218	+	GRMZM2G043193
	2243	5	protein_coding_gene	171564949	171567349	-	GRMZM2G043250
	212	5	protein_coding_gene	171591688	171594017	+	GRMZM2G078509
	304	5	protein_coding_gene	171638549	171640878	+	GRMZM2G144283
	946	5	protein_coding_gene	171696651	171698010	+	GRMZM2G000269
	1779	5	protein_coding_gene	171731069	171736269	-	GRMZM2G000278
	326	5	protein_coding_gene	171749221	171756808	-	GRMZM2G119133
	2410	5	protein_coding_gene	172058302	172062571	+	GRMZM5G885700
	843	5	protein_coding_gene	172066957	172071242	+	GRMZM5G843192
	121	5	protein_coding_gene	172075054	172079764	+	GRMZM5G870278
	266	5	protein_coding_gene	172133346	172138422	+	GRMZM2G165631
	296	5	protein_coding_gene	172139816	172141812	+	GRMZM2G114241
	313	5	protein_coding_gene	172143117	172145396	+	GRMZM2G414955
	1158	5	protein_coding_gene	174335633	174342252	+	GRMZM2G113325
	2312	5	protein_coding_gene	174345530	174354249	+	GRMZM2G113409
	1026	5	protein_coding_gene	174362481	174368947	+	GRMZM2G113453
	20314	5	protein_coding_gene	174393336	174397308	+	GRMZM2G113583
	2561	5	protein_coding_gene	174403414	174412387	-	GRMZM2G113596
	3845	5	protein_coding_gene	174433745	174434079	-	GRMZM2G011620
	397	5	protein_coding_gene	174453111	174454058	-	GRMZM2G064255
	413	5	protein_coding_gene	174455049	174458989	+	GRMZM2G063864
	359	5	protein_coding_gene	174491096	174491545	-	GRMZM5G808596
	3646	5	protein_coding_gene	174492062	174492562	+	AC194321.3_FG009
	144	5	protein_coding_gene	174839131	174840162	-	AC212449.4_FG006
	1472	5	protein_coding_gene	174840382	174841093	-	AC212449.4_FG007
	2385	5	protein_coding_gene	174896484	174896764	-	GRMZM2G702038
	2515	5	protein_coding_gene	174909971	174911002	-	AC212449.4_FG002
	254	5	protein_coding_gene	174911221	174911780	-	GRMZM5G809370
	1513	5	protein_coding_gene	174936300	174937154	-	AC212449.4_FG004
	1911	5	protein_coding_gene	174937527	174937949	-	AC212449.4_FG003
	1764	5	protein_coding_gene	174979821	174983548	-	GRMZM5G839518
	2345	5	protein_coding_gene	174986847	174987396	+	AC208577.3_FG005
	419	5	protein_coding_gene	175033851	175035904	+	GRMZM2G331253
qSLT3.1	142	3	protein_coding_gene	3095776	3105064	+	GRMZM5G816784
	213	3	protein_coding_gene	3106234	3107748	+	GRMZM2G173612
	224	3	protein_coding_gene	3107471	3112310	-	GRMZM2G062076
	278	3	protein_coding_gene	3116145	3117056	-	GRMZM2G463986
	288	3	protein_coding_gene	3118094	3120767	-	GRMZM2G135481
	351	3	protein_coding_gene	3126250	3127454	-	GRMZM2G435589
	436	3	protein_coding_gene	3200792	3209093	+	GRMZM2G085266
	372	3	protein_coding_gene	3209218	3210859	+	GRMZM2G085176
	437	3	protein_coding_gene	3234594	3239076	-	GRMZM2G001566
	37	3	protein_coding_gene	5956323	5957602	-	GRMZM2G303044
	111	3	protein_coding_gene	5983469	5988309	+	GRMZM2G077197
	143	3	protein_coding_gene	5989654	5990621	+	GRMZM2G077219
	181	3	protein_coding_gene	5995366	5998366	+	GRMZM2G077227
	2291	3	protein_coding_gene	6089921	6097881	+	GRMZM2G468479
	2772	3	protein_coding_gene	6162660	6168991	-	GRMZM2G115198
	362	3	protein_coding_gene	6174682	6180252	+	GRMZM2G432931
	291	3	protein_coding_gene	6291108	6294561	+	GRMZM2G077981
	313	3	protein_coding_gene	6294650	6296594	-	GRMZM2G078058
	3131	3	protein_coding_gene	6300724	6302028	-	GRMZM2G378490
	330	3	protein_coding_gene	6304666	6313009	-	GRMZM2G121452
	12	3	protein_coding_gene	6927923	6932618	-	GRMZM2G166646
	66	3	protein_coding_gene	6939608	6945972	+	GRMZM2G166721
	2215	3	protein_coding_gene	6963385	6967490	-	GRMZM2G138358
	25349	3	protein_coding_gene	6970007	6970235	+	AC194895.3_FG004
	2672	3	protein_coding_gene	6973386	6975292	-	GRMZM2G371176
	300	3	protein_coding_gene	7079526	7083312	+	GRMZM2G104081
	320	3	protein_coding_gene	7118667	7121305	-	GRMZM2G104176
qSWC2.1	9	2	protein_coding_gene	199053846	199059049	+	GRMZM2G153575
	64	2	protein_coding_gene	199061056	199062768	-	GRMZM2G153586
	185	2	protein_coding_gene	199086494	199095373	+	GRMZM2G081774
	341	2	protein_coding_gene	199098735	199107516	-	GRMZM2G056606
	393	2	protein_coding_gene	199108728	199110043	-	GRMZM2G056632
	397	2	protein_coding_gene	199108801	199119146	-	GRMZM6G868472
	93	2	protein_coding_gene	199455943	199461416	+	GRMZM2G137944
	138	2	protein_coding_gene	199464833	199472687	-	GRMZM2G057885
	275	2	protein_coding_gene	199510528	199516085	+	GRMZM2G105250
	339	2	protein_coding_gene	199549861	199555027	+	GRMZM2G085199
	3931	2	protein_coding_gene	199558762	199561274	-	GRMZM2G352428
	87	2	protein_coding_gene	204166886	204169048	+	GRMZM2G026672
	117	2	protein_coding_gene	204171230	204172771	-	GRMZM2G329353
	120	2	protein_coding_gene	204171422	204172261	+	GRMZM2G026576
	130	2	protein_coding_gene	204173043	204174230	+	GRMZM5G895534
	151	2	protein_coding_gene	204176991	204179237	+	GRMZM2G026532
	166	2	protein_coding_gene	204179800	204187966	-	GRMZM2G026309
	33	2	protein_coding_gene	204243355	204246026	+	GRMZM2G125487
	53	2	protein_coding_gene	204246149	204255547	-	GRMZM2G426556
	109	2	protein_coding_gene	204256584	204261082	+	GRMZM2G125495
	204	2	protein_coding_gene	204279282	204283020	+	GRMZM2G125507
	249	2	protein_coding_gene	204284976	204287031	+	GRMZM2G125527
	288	2	protein_coding_gene	204288581	204291752	-	GRMZM2G125850
	357	2	protein_coding_gene	204369552	204379182	+	GRMZM2G067063
	1171	2	protein_coding_gene	209509731	209515534	+	GRMZM5G824534
	168	2	protein_coding_gene	209518630	209519766	+	GRMZM2G177110
	244	2	protein_coding_gene	209545748	209547741	+	GRMZM2G125501
	5	2	protein_coding_gene	209607225	209608082	-	GRMZM2G108040
	99	2	protein_coding_gene	209639186	209641854	-	GRMZM2G121868
	1981	2	protein_coding_gene	209663434	209665721	-	GRMZM2G007324
	242	2	protein_coding_gene	209674797	209675628	+	GRMZM2G077845
	246	2	protein_coding_gene	209674798	209678310	-	GRMZM2G376432
	309	2	protein_coding_gene	209683275	209689963	-	GRMZM2G175718
qSWC2.2	160	2	protein_coding_gene	204123642	204129667	+	GRMZM2G096944
	149	2	protein_coding_gene	204166886	204169048	+	GRMZM2G026672
	179	2	protein_coding_gene	204171230	204172771	-	GRMZM2G329353
	182	2	protein_coding_gene	204171422	204172261	+	GRMZM2G026576
	192	2	protein_coding_gene	204173043	204174230	+	GRMZM5G895534
	213	2	protein_coding_gene	204176991	204179237	+	GRMZM2G026532
	228	2	protein_coding_gene	204179800	204187966	-	GRMZM2G026309
	268	2	protein_coding_gene	204243355	204246026	+	GRMZM2G125487
	288	2	protein_coding_gene	204246149	204255547	-	GRMZM2G426556
	1812	2	protein_coding_gene	204256584	204261082	+	GRMZM2G125495
	276	2	protein_coding_gene	204279282	204283020	+	GRMZM2G125507
	321	2	protein_coding_gene	204284976	204287031	+	GRMZM2G125527
	360	2	protein_coding_gene	204288581	204291752	-	GRMZM2G125850
	3572	2	protein_coding_gene	204369552	204379182	+	GRMZM2G067063
	1173	2	protein_coding_gene	209509731	209515534	+	GRMZM5G824534
	168	2	protein_coding_gene	209518630	209519766	+	GRMZM2G177110
	2441	2	protein_coding_gene	209545748	209547741	+	GRMZM2G125501
	51	2	protein_coding_gene	209607225	209608082	-	GRMZM2G108040
	995	2	protein_coding_gene	209639186	209641854	-	GRMZM2G121868
	1981	2	protein_coding_gene	209663434	209665721	-	GRMZM2G007324
	242	2	protein_coding_gene	209674797	209675628	+	GRMZM2G077845
	246	2	protein_coding_gene	209674798	209678310	-	GRMZM2G376432
	309	2	protein_coding_gene	209683275	209689963	-	GRMZM2G175718
qSWC6.1	NA	NA	NA	NA	NA	NA	NA
qSWT1.1	30	1	protein_coding_gene	178347753	178352009	-	GRMZM2G027331
	419	1	protein_coding_gene	178427919	178429404	-	GRMZM2G475014
	1	1	protein_coding_gene	178465632	178471112	-	GRMZM2G049686
	103	1	protein_coding_gene	178503667	178505233	-	GRMZM2G080603
	258	1	protein_coding_gene	178546582	178551203	-	GRMZM2G356653
	101	1	protein_coding_gene	178718295	178719013	+	GRMZM2G499601
	315	1	protein_coding_gene	178786394	178798667	+	GRMZM2G428201
	170	1	protein_coding_gene	178981070	178981717	-	GRMZM2G384592
	212	1	protein_coding_gene	178988086	178988921	+	GRMZM2G136277
	237	1	protein_coding_gene	178993612	178994363	-	GRMZM5G820643
	202	1	protein_coding_gene	179209612	179213208	-	GRMZM2G026976
	247	1	protein_coding_gene	179281920	179282978	+	GRMZM2G165082
	248	1	protein_coding_gene	179367645	179371815	+	GRMZM2G131245
	265	1	protein_coding_gene	179371866	179374965	-	GRMZM2G131254
	323	1	protein_coding_gene	179397346	179399333	+	GRMZM2G478599
	2291	1	protein_coding_gene	179600415	179600879	-	AC194452.3_FG001
	2292	1	protein_coding_gene	179614336	179618197	+	GRMZM2G099319
	257	1	protein_coding_gene	179619542	179623388	-	GRMZM2G099366
	264	1	protein_coding_gene	179623959	179629166	-	GRMZM2G400268
	378	1	protein_coding_gene	179668752	179670667	-	GRMZM2G067028
	409	1	protein_coding_gene	179671915	179674258	-	GRMZM2G067162
	327	1	protein_coding_gene	179739475	179745846	-	GRMZM5G839017
	383	1	protein_coding_gene	179747288	179747944	+	GRMZM2G059064
	40523	1	protein_coding_gene	179749211	179750453	-	GRMZM2G059029
	420	1	protein_coding_gene	179751146	179751567	+	GRMZM2G358924
	291	1	protein_coding_gene	179860588	179861190	+	GRMZM2G370026
	21312	1	protein_coding_gene	179895949	179896878	+	AC212323.4_FG007
	22110	1	protein_coding_gene	179897551	179898525	-	GRMZM2G430623
	2204	1	protein_coding_gene	179912977	179913393	+	AC212323.4_FG005
	308	1	protein_coding_gene	179949801	179950512	+	GRMZM2G051168
	318	1	protein_coding_gene	179989536	179992713	+	GRMZM2G093828
	13227	1	protein_coding_gene	180006011	180009342	-	GRMZM2G093809
	1659	1	protein_coding_gene	180015325	180015840	+	AC212323.4_FG010
	1685	1	protein_coding_gene	180015529	180017868	-	GRMZM2G392791
	18717	1	protein_coding_gene	180018458	180019178	-	GRMZM2G093755
	2551	1	protein_coding_gene	180039864	180044548	-	GRMZM2G007381
	1061	1	protein_coding_gene	180127900	180133950	+	GRMZM2G352915
	351	1	protein_coding_gene	180333582	180335486	+	GRMZM2G161335
	2512	1	protein_coding_gene	180359657	180365537	+	GRMZM2G461269
	278	1	protein_coding_gene	180366146	180370208	-	GRMZM2G461278
	369	1	protein_coding_gene	180424719	180427842	+	GRMZM2G085411
	392	1	protein_coding_gene	180427789	180433544	-	GRMZM2G085474
	435	1	protein_coding_gene	180480868	180485560	+	GRMZM5G802704
	289	1	protein_coding_gene	180539571	180546681	+	GRMZM2G174554
	354	1	protein_coding_gene	180544078	180547525	-	GRMZM2G475897
	1643	1	protein_coding_gene	180631146	180634928	-	GRMZM2G108135
	20810	1	protein_coding_gene	180635459	180637364	-	GRMZM5G893912
	24012	1	protein_coding_gene	180651611	180653986	-	GRMZM2G310947
	2891	1	protein_coding_gene	180715229	180718717	+	GRMZM2G423476
	313	1	protein_coding_gene	180718980	180720314	+	GRMZM2G423472
	2301	1	protein_coding_gene	180720698	180721705	-	GRMZM2G123489
	24316	1	protein_coding_gene	180722884	180724089	-	GRMZM2G123461
	2991	1	protein_coding_gene	180743250	180744404	+	GRMZM2G169451
	2971	1	protein_coding_gene	180755654	180756260	+	GRMZM2G169535
	12610	1	protein_coding_gene	180839220	180839887	+	GRMZM2G071413
	1498	1	protein_coding_gene	180842548	180845691	-	AC195785.3_FG004
	19213	1	protein_coding_gene	180854373	180864776	-	GRMZM2G151236
	1414	1	protein_coding_gene	180962581	180980529	-	GRMZM2G098494
	3051	1	protein_coding_gene	180981069	180982873	+	GRMZM2G399359
	337	1	protein_coding_gene	180986274	180988780	-	AC186524.3_FG005
	356	1	protein_coding_gene	180989990	180990466	+	AC186524.3_FG006
	2574	1	protein_coding_gene	181268830	181271952	-	GRMZM2G357455
	328	1	protein_coding_gene	181895436	181907817	-	GRMZM2G086258
	3702	1	protein_coding_gene	181910926	181913783	+	GRMZM2G086285
	382	1	protein_coding_gene	181915870	181916601	+	GRMZM2G086365
	22025	1	protein_coding_gene	182102172	182120905	+	GRMZM2G023906
	2505	1	protein_coding_gene	182122135	182123253	-	GRMZM2G023847
	2742	1	protein_coding_gene	182125473	182127062	-	GRMZM2G023791
	275	1	protein_coding_gene	182127066	182129032	-	GRMZM2G023591
	298	1	protein_coding_gene	182129146	182131165	-	GRMZM2G023313
	1167	1	protein_coding_gene	182310011	182317446	+	GRMZM2G136366
	21	1	protein_coding_gene	182319467	182320591	-	GRMZM2G136347
	495	1	protein_coding_gene	182321764	182323968	-	GRMZM2G136313
	18726	1	protein_coding_gene	182359084	182359399	-	GRMZM2G703832
	2146	1	protein_coding_gene	182365015	182365330	-	GRMZM2G703834
	26626	1	protein_coding_gene	182381758	182383378	+	GRMZM2G379179
	3559	1	protein_coding_gene	182418108	182420563	+	GRMZM2G048616
	27712	1	protein_coding_gene	182446629	182451070	+	GRMZM2G301098
	22510	1	protein_coding_gene	182564660	182568332	-	GRMZM2G110143
	3315	1	protein_coding_gene	182569440	182570779	-	GRMZM2G110135
	40524	1	protein_coding_gene	182649514	182653274	+	GRMZM2G175574
	469	1	protein_coding_gene	182653546	182654452	-	AC186606.4_FG003
	3072	1	protein_coding_gene	182682259	182683703	+	GRMZM2G169449
	30511	1	protein_coding_gene	182705795	182706928	-	GRMZM2G361362
	30213	1	protein_coding_gene	182724702	182725980	+	GRMZM2G422960
	22047	1	protein_coding_gene	182823055	182825404	+	GRMZM2G164062
	25719	1	protein_coding_gene	182873055	182876103	+	GRMZM2G176962
	25815	1	protein_coding_gene	182878240	182880307	-	GRMZM2G475495
	2825	1	protein_coding_gene	182898925	182899698	+	GRMZM2G459540
	2826	1	protein_coding_gene	182925580	182930212	-	GRMZM2G107163
	2220	1	protein_coding_gene	183801911	183803760	+	GRMZM6G274034
	458	1	protein_coding_gene	183805913	183807419	+	GRMZM2G113127
	688	1	protein_coding_gene	183809704	183811177	-	GRMZM2G113196
	762	1	protein_coding_gene	183811717	183813646	+	GRMZM2G113229
	21720	1	protein_coding_gene	183832172	183835855	-	GRMZM2G113726
	31310	1	protein_coding_gene	183837554	183842497	-	GRMZM2G113840
	437	1	protein_coding_gene	183871962	183874974	+	GRMZM2G113899
	452	1	protein_coding_gene	183876411	183883053	+	GRMZM2G113911
	463	1	protein_coding_gene	183921737	183924404	+	GRMZM2G326627
	26019	1	protein_coding_gene	183939016	183942932	-	GRMZM2G080652
	2930	1	protein_coding_gene	184014021	184015262	-	GRMZM2G080724
	4112	1	protein_coding_gene	184015846	184023922	-	GRMZM2G080746
	12215	1	protein_coding_gene	184024118	184036754	+	GRMZM2G080775
	23029	1	protein_coding_gene	184041593	184046827	-	GRMZM2G080912
	12723	1	protein_coding_gene	184148880	184153833	-	GRMZM2G170299
	26511	1	protein_coding_gene	184272689	184277348	-	GRMZM2G024668
	23626	1	protein_coding_gene	184410045	184411988	-	GRMZM2G430371
	22728	1	protein_coding_gene	184422047	184423332	-	GRMZM2G058459
	2703	1	protein_coding_gene	184476359	184485896	+	GRMZM2G481567
	335	1	protein_coding_gene	184574769	184580932	-	GRMZM5G878073
	3161	1	protein_coding_gene	184600901	184602544	+	GRMZM2G115981
	3081	1	protein_coding_gene	184603433	184605089	+	GRMZM6G907181
	32127	1	protein_coding_gene	184645433	184645882	+	GRMZM2G419473
	325	1	protein_coding_gene	184646457	184657794	+	GRMZM2G118919
	33916	1	protein_coding_gene	184665824	184666000	+	GRMZM5G802232
	14722	1	protein_coding_gene	187621125	187624571	-	GRMZM2G132763
	2728	1	protein_coding_gene	187660052	187660708	+	GRMZM2G132748
	31614	1	protein_coding_gene	187668762	187674033	+	GRMZM2G132704
	3445	1	protein_coding_gene	187674553	187676098	-	GRMZM2G132623
qSWT3.1	15	3	protein_coding_gene	9067633	9071076	+	GRMZM2G099466
	51	3	protein_coding_gene	9072834	9073771	-	GRMZM2G099461
	188	3	protein_coding_gene	9115081	9123289	+	GRMZM2G355381
	238	3	protein_coding_gene	9124518	9125082	-	GRMZM2G355398
	143	3	protein_coding_gene	10013604	10014218	-	GRMZM2G136977
	239	3	protein_coding_gene	10055147	10058751	-	GRMZM2G004799
	255	3	protein_coding_gene	10076687	10080041	+	GRMZM2G004696
	216	3	protein_coding_gene	10095533	10099048	+	GRMZM2G028637
	279	3	protein_coding_gene	10143612	10146680	-	GRMZM2G028774
	280	3	protein_coding_gene	10178717	10225441	+	GRMZM2G029135
	89	3	protein_coding_gene	10455337	10457618	+	GRMZM2G036340
	272	3	protein_coding_gene	10517485	10518461	+	GRMZM5G868061
	282	3	protein_coding_gene	10518757	10522122	-	GRMZM5G802971
	292	3	protein_coding_gene	10524574	10526809	-	GRMZM2G348238
	150	3	protein_coding_gene	15320029	15321108	+	GRMZM2G032193
	107	3	protein_coding_gene	15432637	15441261	+	GRMZM2G102196
	191	3	protein_coding_gene	15441632	15442720	-	AC206350.3_FG005
	198	3	protein_coding_gene	15443687	15446272	+	GRMZM2G401606
	2051	3	protein_coding_gene	15447726	15449051	-	GRMZM2G401581
	309	3	protein_coding_gene	15481841	15482123	-	GRMZM2G102047
qSWT6.1	95	6	protein_coding_gene	121680193	121689217	-	GRMZM2G125054
	220	6	protein_coding_gene	121720043	121721582	+	GRMZM2G117057
	331	6	protein_coding_gene	121746896	121752174	+	GRMZM2G416509
	270	6	protein_coding_gene	121867813	121880940	+	GRMZM2G341027
	381	6	protein_coding_gene	121885340	121886399	+	AC205395.3_FG003
	409	6	protein_coding_gene	121901214	121906150	-	GRMZM2G015432
	430	6	protein_coding_gene	121940049	121960330	-	GRMZM2G143525
	207	6	protein_coding_gene	122108864	122112270	+	GRMZM2G142363
	2701	6	protein_coding_gene	122126248	122129125	+	GRMZM2G142409
